# Supplementary material for: Distinct microbial assemblages associated with genetic selection for high- and low- muscle yield in rainbow trout
Source: BMC Genomics. 2020 Nov 23;21:820. doi: 10.1186/s12864-020-07204-7 (PMC7684950; doi:10.1186/s12864-020-07204-7)
Supplement: Supplementary file 1 — Additional file 1. Differentially abundant taxa. Table including taxa having significant differences in abundance between the two genetic lines. [file 12864_2020_7204_MOESM1_ESM.xlsx]

## Sheet: Genus
	Title: Differential Abundance of Genera in ARS-FY-H and ARS-FY-L
	Genus	statistic (Differential abundance)	p.value	method	p.value.adj
						Abundance
1	Arcicella	16.9064	3.93e-05	Kruskal-Wallis rank sum test	0.00669975	ARS-FY-H	ARS-FY-L
2	Clostridiaceae_1_unclassified	17.8308	2.41e-05	Kruskal-Wallis rank sum test	0.00669975	Up
3	Mycoplasma	16.8275	4.09e-05	Kruskal-Wallis rank sum test	0.00669975	Up
4	Burkholderiaceae_unclassified	15.5236	8.15e-05	Kruskal-Wallis rank sum test	0.0100018		Up
5	Absconditabacteriales_(SR1)_ge	11.1611	0.000835306	Kruskal-Wallis rank sum test	0.0237319	Up
6	Arsenicibacter	11.1611	0.000835306	Kruskal-Wallis rank sum test	0.0237319	Up
7	Chitinophagaceae_unclassified	11.158	0.000836696	Kruskal-Wallis rank sum test	0.0237319	Up
8	Cloacibacterium	10.8903	0.000966675	Kruskal-Wallis rank sum test	0.0237319	Up
9	Hydrogenophaga	11.1704	0.000831148	Kruskal-Wallis rank sum test	0.0237319	Up
10	Lacihabitans	11.1642	0.000833919	Kruskal-Wallis rank sum test	0.0237319	Up
11	Pedobacter	13.0745	0.00029935	Kruskal-Wallis rank sum test	0.0237319	Up
12	Rhizorhapis	11.027	0.000897931	Kruskal-Wallis rank sum test	0.0237319	Up
13	Rhodoferax	11.1642	0.000833919	Kruskal-Wallis rank sum test	0.0237319	Up
14	Sphingomonadaceae_unclassified	11.1642	0.000833919	Kruskal-Wallis rank sum test	0.0237319	Up
15	Sphingorhabdus	11.1704	0.000831148	Kruskal-Wallis rank sum test	0.0237319	Up
16	Spirosomaceae_unclassified	12.9617	0.000317921	Kruskal-Wallis rank sum test	0.0237319	Up
17	Thermomonas	11.1765	0.000828383	Kruskal-Wallis rank sum test	0.0237319	Up
18	Thiothrix	11.1611	0.000835306	Kruskal-Wallis rank sum test	0.0237319	Up
19	Undibacterium	10.8955	0.000963997	Kruskal-Wallis rank sum test	0.0237319	Up
20	Veillonellaceae_unclassified	11.1734	0.000829765	Kruskal-Wallis rank sum test	0.0237319	Up
21	Chryseobacterium	10.7773	0.00102752	Kruskal-Wallis rank sum test	0.0240244	Up
22	AAP99	9.47171	0.00208665	Kruskal-Wallis rank sum test	0.0355531	Up
23	Bacteroides	9.46012	0.00209988	Kruskal-Wallis rank sum test	0.0355531	Up
24	Candidatus_Nitrotoga	9.49206	0.00206363	Kruskal-Wallis rank sum test	0.0355531	Up
25	Cetobacterium	9.51835	0.00203427	Kruskal-Wallis rank sum test	0.0355531	Up
26	Emticicia	9.47461	0.00208335	Kruskal-Wallis rank sum test	0.0355531	Up
27	Gammaproteobacteria_unclassified	9.92964	0.00162638	Kruskal-Wallis rank sum test	0.0355531	Up
28	Novosphingobium	9.47461	0.00208335	Kruskal-Wallis rank sum test	0.0355531	Up
29	Rhizobiales_Incertae_Sedis_unclassified	9.72556	0.00181723	Kruskal-Wallis rank sum test	0.0355531	Up
30	Arenimonas	9.23751	0.00237107	Kruskal-Wallis rank sum test	0.0362123	Up
31	Betaproteobacteriales_unclassified	9.13737	0.0025044	Kruskal-Wallis rank sum test	0.0362123	Up
32	Dechloromonas	9.13737	0.0025044	Kruskal-Wallis rank sum test	0.0362123	Up
33	Flavobacterium	9.25046	0.00235436	Kruskal-Wallis rank sum test	0.0362123	Up
34	Haliangium	9.13506	0.00250758	Kruskal-Wallis rank sum test	0.0362123	Up
35	Acidaminococcaceae_unclassified	7.86176	0.00504911	Kruskal-Wallis rank sum test	0.0387944	Up
36	Actinobacillus	7.86176	0.00504911	Kruskal-Wallis rank sum test	0.0387944	Up
37	Alistipes	7.87266	0.00501877	Kruskal-Wallis rank sum test	0.0387944	Up
38	Arthrospira_PCC-7345	7.85905	0.00505671	Kruskal-Wallis rank sum test	0.0387944	Up
39	Bacteroidales_unclassified	7.85905	0.00505671	Kruskal-Wallis rank sum test	0.0387944	Up
40	Blastocatella	7.87266	0.00501877	Kruskal-Wallis rank sum test	0.0387944	Up
41	CL500-3	7.86993	0.00502635	Kruskal-Wallis rank sum test	0.0387944	Up
42	Deefgea	7.87266	0.00501877	Kruskal-Wallis rank sum test	0.0387944	Up
43	Deinococcus	7.87266	0.00501877	Kruskal-Wallis rank sum test	0.0387944	Up
44	Family_XI_unclassified	7.85905	0.00505671	Kruskal-Wallis rank sum test	0.0387944	Up
45	Firmicutes_unclassified	7.912	0.0049108	Kruskal-Wallis rank sum test	0.0387944		Up
46	Flavonifractor	7.85905	0.00505671	Kruskal-Wallis rank sum test	0.0387944	Up
47	Gracilibacteria_ge	7.86449	0.00504152	Kruskal-Wallis rank sum test	0.0387944	Up
48	Haliscomenobacter	7.88906	0.00497346	Kruskal-Wallis rank sum test	0.0387944	Up
49	Hymenobacter	7.88632	0.004981	Kruskal-Wallis rank sum test	0.0387944	Up
50	Hyphomicrobiaceae_unclassified	8.52975	0.00349387	Kruskal-Wallis rank sum test	0.0387944	Up
51	Luteibacter	7.86449	0.00504152	Kruskal-Wallis rank sum test	0.0387944	Up
52	Negativibacillus	7.86993	0.00502635	Kruskal-Wallis rank sum test	0.0387944	Up
53	Nitrosomonas	7.86449	0.00504152	Kruskal-Wallis rank sum test	0.0387944	Up
54	Pajaroellobacter	7.86721	0.00503393	Kruskal-Wallis rank sum test	0.0387944	Up
55	Pasteurella	7.86721	0.00503393	Kruskal-Wallis rank sum test	0.0387944	Up
56	Phascolarctobacterium	7.86176	0.00504911	Kruskal-Wallis rank sum test	0.0387944	Up
57	Pygmaiobacter	7.86449	0.00504152	Kruskal-Wallis rank sum test	0.0387944	Up
58	Rikenella	7.87266	0.00501877	Kruskal-Wallis rank sum test	0.0387944	Up
59	Rudanella	7.86176	0.00504911	Kruskal-Wallis rank sum test	0.0387944	Up
60	Ruminiclostridium_5	7.86176	0.00504911	Kruskal-Wallis rank sum test	0.0387944	Up
61	Ruminococcaceae_UCG-005	7.85905	0.00505671	Kruskal-Wallis rank sum test	0.0387944	Up
62	Runella	7.88632	0.004981	Kruskal-Wallis rank sum test	0.0387944	Up
63	Subdoligranulum	7.85905	0.00505671	Kruskal-Wallis rank sum test	0.0387944	Up
64	Tyzzerella	7.86449	0.00504152	Kruskal-Wallis rank sum test	0.0387944	Up

## Sheet: Class
	Title: Differential Abundance of Class in ARS-FY-H and ARS-FY-L
	class	Static(Differential Abundance)		method	p.value.adj	ARS-FY-H	ARS-FY-L
1	Mollicutes	16.5295	4.79e-05	Kruskal-Wallis rank sum test	0.00210761		Up
2	Bacteroidia	12.9345	0.000322583	Kruskal-Wallis rank sum test	0.00608494	Up
3	Deinococci	11.1951	0.000820126	Kruskal-Wallis rank sum test	0.00608494	Up
4	Fusobacteriia	11.3852	0.000740332	Kruskal-Wallis rank sum test	0.00608494	Up
5	Gracilibacteria	11.1734	0.000829765	Kruskal-Wallis rank sum test	0.00608494	Up
6	Negativicutes	11.8021	0.000591637	Kruskal-Wallis rank sum test	0.00608494	Up
7	Blastocatellia	9.47751	0.00208006	Kruskal-Wallis rank sum test	0.0130746	Up
8	Firmicutes_unclassified	7.912	0.0049108	Kruskal-Wallis rank sum test	0.0222495		Up
9	Oxyphotobacteria	7.85905	0.00505671	Kruskal-Wallis rank sum test	0.0222495	Up
10	Phycisphaerae	7.86993	0.00502635	Kruskal-Wallis rank sum test	0.0222495	Up
11	Melainabacteria	6.35446	0.0117087	Kruskal-Wallis rank sum test	0.0429317	Up
12	Nitrospira	6.40086	0.0114065	Kruskal-Wallis rank sum test	0.0429317	Up

## Sheet: Family
	Title: Differential Abundance of Family in ARS-FY-H and ARS-FY-L
	family	Static(Differential Abundance)		method	p.value.adj	ARS-FY-H	ARS-FY-L
1	Sphingomonadaceae	21.6704	3.23755e-06	Kruskal-Wallis rank sum test	0.000773773	Up
2	Rhodanobacteraceae	19.1613	1.20125e-05	Kruskal-Wallis rank sum test	0.000956995	Up
3	Sphingobacteriaceae	19.1815	1.18859e-05	Kruskal-Wallis rank sum test	0.000956995	Up
4	Burkholderiaceae	18.0798	2.1184e-05	Kruskal-Wallis rank sum test	0.00122796	Up
5	Mycoplasmataceae	16.8198	4.11031e-05	Kruskal-Wallis rank sum test	0.00122796		Up
6	Rhodocyclaceae	17.3412	3.12346e-05	Kruskal-Wallis rank sum test	0.00122796	Up
7	Spirosomaceae	16.8952	3.95022e-05	Kruskal-Wallis rank sum test	0.00122796	Up
8	Weeksellaceae	16.821	4.10755e-05	Kruskal-Wallis rank sum test	0.00122796	Up
9	Xanthomonadaceae	15.9961	6.34725e-05	Kruskal-Wallis rank sum test	0.00168555	Up
10	Flavobacteriaceae	13.0609	0.000301527	Kruskal-Wallis rank sum test	0.00697561	Up
11	Fusobacteriaceae	12.9434	0.000321053	Kruskal-Wallis rank sum test	0.00697561	Up
12	Desulfovibrionaceae	12.7425	0.000357436	Kruskal-Wallis rank sum test	0.00711894		Up
13	Chitinophagaceae	12.4546	0.000416964	Kruskal-Wallis rank sum test	0.00766572	Up
14	Veillonellaceae	11.8045	0.000590887	Kruskal-Wallis rank sum test	0.0100873	Up
15	Absconditabacteriales_(SR1)_fa	11.1611	0.000835306	Kruskal-Wallis rank sum test	0.011091	Up
16	Deinococcaceae	11.1951	0.000820126	Kruskal-Wallis rank sum test	0.011091	Up
17	Saprospiraceae	11.1734	0.000829765	Kruskal-Wallis rank sum test	0.011091	Up
18	Thiotrichaceae	11.1611	0.000835306	Kruskal-Wallis rank sum test	0.011091	Up
19	Clostridiaceae_1	10.6727	0.00108731	Kruskal-Wallis rank sum test	0.0136772	Up
20	Gammaproteobacteria_unclassified	9.92964	0.00162638	Kruskal-Wallis rank sum test	0.0194353	Up
21	Bacteroidaceae	9.46012	0.00209988	Kruskal-Wallis rank sum test	0.0218204	Up
22	Blastocatellaceae	9.47751	0.00208006	Kruskal-Wallis rank sum test	0.0218204	Up
23	Gallionellaceae	9.49206	0.00206363	Kruskal-Wallis rank sum test	0.0218204	Up
24	Betaproteobacteriales_unclassified	9.13737	0.0025044	Kruskal-Wallis rank sum test	0.0239724	Up
25	Haliangiaceae	9.13506	0.00250758	Kruskal-Wallis rank sum test	0.0239724	Up
26	Acidaminococcaceae	7.85905	0.00505671	Kruskal-Wallis rank sum test	0.0345301	Up
27	Bacteroidales_unclassified	7.85905	0.00505671	Kruskal-Wallis rank sum test	0.0345301	Up
28	Chitinibacteraceae	7.86449	0.00504152	Kruskal-Wallis rank sum test	0.0345301	Up
29	Firmicutes_unclassified	7.912	0.0049108	Kruskal-Wallis rank sum test	0.0345301		Up
30	Gracilibacteria_fa	7.86449	0.00504152	Kruskal-Wallis rank sum test	0.0345301	Up
31	Hymenobacteraceae	7.88632	0.004981	Kruskal-Wallis rank sum test	0.0345301	Up
32	Pasteurellaceae	7.85905	0.00505671	Kruskal-Wallis rank sum test	0.0345301	Up
33	Phormidiaceae	7.85905	0.00505671	Kruskal-Wallis rank sum test	0.0345301	Up
34	Phycisphaeraceae	7.86993	0.00502635	Kruskal-Wallis rank sum test	0.0345301	Up
35	Rikenellaceae	7.86449	0.00504152	Kruskal-Wallis rank sum test	0.0345301	Up
36	Bacteroidia_unclassified	7.37214	0.0066242	Kruskal-Wallis rank sum test	0.0439774	Up

## Sheet: Phylum
	Title: Differential Abundance of Phylum in ARS-FY-H and ARS-FY-L
	phylum	Static(Differential Abundance)		method	p.value.adj	ARS-FY-H	ARS-FY-L
1	Tenericutes	16.5295	4.79001e-05	Kruskal-Wallis rank sum test	0.0011017		Up
2	Acidobacteria	11.192	0.000821499	Kruskal-Wallis rank sum test	0.00320201	Up
3	Bacteroidetes	12.9345	0.000322583	Kruskal-Wallis rank sum test	0.00320201	Up
4	Cyanobacteria	11.1611	0.000835306	Kruskal-Wallis rank sum test	0.00320201	Up
5	Deinococcus-Thermus	11.1951	0.000820126	Kruskal-Wallis rank sum test	0.00320201	Up
6	Fusobacteria	11.3852	0.000740332	Kruskal-Wallis rank sum test	0.00320201	Up
7	Patescibacteria	7.52172	0.00609594	Kruskal-Wallis rank sum test	0.0200295	Up
8	Nitrospirae	6.40086	0.0114065	Kruskal-Wallis rank sum test	0.0327937	Up
