# Supplementary material for: Distinct microbial assemblages associated with genetic selection for high- and low- muscle yield in rainbow trout
Source: BMC Genomics. 2020 Nov 23;21:820. doi: 10.1186/s12864-020-07204-7 (PMC7684950; doi:10.1186/s12864-020-07204-7)
Supplement: Supplementary file 2 — Additional file 2. Mothur Standard Operating procedure for microbiota profiling. [file 12864_2020_7204_MOESM2_ESM.txt]

####  Mothur SOP ###############

make.contigs(file=stability.files, processors=4)
pcr.seqs(fasta=current, group=current, oligos=oligos.txt, pdiffs=3)[trim adapters using pcr primers 515F/806R]
summary.seqs(fasta=current) [ to assess quality in each steps  summary.seqs command was run)
screen.seqs(fasta=current, group=current, maxambig=0, maxlength=254, maxhomop=8 minlength=251)
unique.seqs()
count.seqs(name=current, group=current)
pcr.seqs(fasta=silva.nr_v123.align, start=11894, end=25319, keepdots=F)
align.seqs(fasta=current, reference=current)
screen.seqs(fasta=current, count=current, start=1968, end=11550)
filter.seqs(fasta=current, vertical=T, trump=.)
unique.seqs(fasta=current, count=current)
pre.cluster(fasta=current, count=current, diffs=2)
chimera.uchime(fasta=current, count=current, dereplicate=t)
remove.seqs(fasta=current, accnos=current)
classify.seqs(fasta=current, count=current, reference=silva.nr_v123.align, taxonomy=silva.nr_v123.tax, cutoff=80)
remove.lineage(fasta=current, count=current, taxonomy=current, taxon=Chloroplast-Mitochondria-unknown-Archaea-Eukaryota)[always double check all undesireable taxa are removed]
cluster.split(fasta=current, count=current, taxonomy=current, splitmethod=classify, taxlevel=4, cutoff=0.03)
remove.rare(list=current, count=current, nseqs=5, label=0.03)
make.shared(list=current, count=current, label=0.03)
count.groups(shared=current)
sub.sample(shared=current, size=2420)
summary.single(shared=current, calc=sobs-coverage-nseqs)

mothur > phylotype(taxonomy=191030_pratima.files1.trim.contigs.pcr.good.unique.good.filter.precluster.pick.nr_v132.wang.pick.taxonomy)
mothur > make.shared(list=191030_pratima.files1.trim.contigs.pcr.good.unique.good.filter.precluster.pick.nr_v132.wang.pick.tx.list, count=191030_pratima.files1.trim.contigs.pcr.good.unique.good.filter.precluster.denovo.vsearch.pick.pick.count_table, label=1)
mothur > sub.sample(shared=191030_pratima.files1.trim.contigs.pcr.good.unique.good.filter.precluster.pick.nr_v132.wang.pick.tx.shared, size=2420)
make.biom(shared=191030_pratima.files1.trim.contigs.pcr.good.unique.good.filter.precluster.pick.nr_v132.wang.pick.tx.1.subsample.shared)
1
mothur > quit
