# Supplementary material for: Distinct microbial assemblages associated with genetic selection for high- and low- muscle yield in rainbow trout
Source: BMC Genomics. 2020 Nov 23;21:820. doi: 10.1186/s12864-020-07204-7 (PMC7684950; doi:10.1186/s12864-020-07204-7)
Supplement: Supplementary file 4 — Additional file 4. Mothur Shared file used to calculate alpha and beta diversity metrics. [file 12864_2020_7204_MOESM4_ESM.xlsx]

## Sheet: Sheet1
Mothur Shared File
label	Group	numOtus	Otu00001	Otu00002	Otu00003	Otu00004	Otu00005	Otu00006	Otu00007	Otu00008	Otu00009	Otu00010	Otu00011	Otu00012	Otu00013	Otu00014	Otu00015	Otu00016	Otu00017	Otu00018	Otu00019	Otu00020	Otu00021	Otu00022	Otu00023	Otu00024	Otu00025	Otu00026	Otu00027	Otu00028	Otu00029	Otu00030	Otu00031	Otu00032	Otu00033	Otu00034	Otu00035	Otu00036	Otu00037	Otu00038	Otu00039	Otu00040	Otu00041	Otu00042	Otu00043	Otu00044	Otu00045	Otu00046	Otu00047
0.03	High10	2256	5	393	477	0	304	4	0	0	0	57	0	122	0	116	0	87	1	0	0	0	17	0	0	28	1	0	7	6	20	0	0	0	0	0	3	0	0	20	17	0	25	27	0	0	30	0	0
0.03	High11	2256	1	27	8	4	3	45	0	0	0	0	0	1	2	0	0	0	4	0	0	245	1	8	3	0	0	0	0	0	0	123	0	30	1	4	0	0	0	0	0	0	0	0	1	15	0	28	9
0.03	High12	2256	0	47	2	0	0	25	4	5	0	0	2	0	0	0	0	0	1	0	0	184	0	4	0	0	0	0	0	0	0	134	0	9	0	4	0	0	0	0	1	0	0	0	0	30	0	26	5
0.03	High13	2256	59	39	7	33	1	0	0	0	0	1	6	3	3	1	0	0	9	1	0	257	0	2	0	0	0	7	0	0	0	33	0	10	0	0	0	1	0	0	0	0	0	0	0	11	0	23	3
0.03	High14	2256	11	104	1	1	1	32	0	1	0	0	0	0	0	0	0	0	7	0	0	127	0	4	0	0	0	0	0	0	4	702	0	37	0	1	0	0	0	0	0	0	0	0	0	17	0	6	8
0.03	High15	2256	16	4	9	3	3	5	1	0	0	0	1	1	0	0	0	1	0	2	2	193	0	2	3	0	1	0	1	1	0	60	1	5	0	1	1	0	0	0	0	0	0	0	0	8	0	43	2
0.03	High18	2256	4	22	1	1	0	14	0	0	0	0	0	0	0	0	0	0	0	0	0	227	0	1	0	0	0	1	0	0	0	276	0	10	0	0	0	0	0	0	0	0	0	0	1	37	0	31	13
0.03	High19	2256	326	866	66	574	5	12	0	0	0	14	0	0	273	0	0	0	0	1	0	0	2	0	2	0	2	0	10	2	7	0	1	0	0	3	9	1	0	0	5	0	0	1	0	0	1	0	0
0.03	High2	2256	1	2241	0	0	9	0	0	0	0	0	0	2	0	1	0	1	0	0	0	0	3	0	0	2	0	0	0	0	53	0	0	0	0	0	0	0	0	5	0	0	0	0	0	0	2	0	0
0.03	High3	2256	0	693	458	1	249	2	0	0	0	56	0	101	0	115	0	45	0	0	3	0	49	0	0	34	0	0	3	0	18	0	2	0	0	0	4	0	0	14	19	0	14	0	0	1	13	0	0
0.03	High4	2256	1	707	432	0	232	1	0	0	0	70	0	98	0	104	0	44	0	1	1	0	10	0	0	37	2	0	7	4	11	0	3	0	0	2	13	0	0	15	26	0	11	29	0	0	7	0	0
0.03	High5	2256	1	2	709	0	409	1	0	0	0	123	0	119	0	102	0	105	0	0	1	0	25	0	1	44	0	0	5	0	2	0	1	0	0	0	4	0	0	8	15	0	10	21	0	0	10	0	0
0.03	High6	2256	1	12	483	1	471	0	2	0	0	172	0	136	0	91	0	151	0	0	2	0	21	0	0	22	0	0	3	2	7	0	1	0	0	5	5	0	0	36	31	0	25	19	0	0	15	0	0
0.03	High7	2256	1	3	643	1	426	2	1	0	0	49	0	129	0	72	0	126	1	0	0	0	59	0	0	35	0	0	1	0	3	0	0	0	0	0	4	0	0	18	16	0	21	0	0	0	28	0	0
0.03	High8	2256	1	437	327	1	284	2	1	0	0	84	0	111	0	111	0	145	1	0	1	0	32	0	0	18	1	0	4	5	15	0	0	0	0	1	10	0	0	17	17	2	51	2	0	0	18	0	0
0.03	High9	2256	1	0	672	0	423	1	0	0	1	115	0	81	0	77	0	135	0	0	0	0	22	0	0	32	2	0	2	0	2	0	0	0	0	2	3	0	0	18	11	0	18	20	0	0	26	0	0
0.03	Low10	2256	587	830	7	615	1	6	81	0	0	8	72	0	7	0	0	0	43	0	2	0	1	4	0	0	1	9	1	0	8	0	0	0	0	0	1	0	0	0	0	2	0	0	0	0	0	0	0
0.03	Low11	2256	743	0	1152	1	0	0	0	0	0	19	0	0	0	17	0	0	0	0	0	0	24	0	7	0	4	0	23	24	0	0	3	0	0	1	18	0	0	0	2	3	0	1	0	0	0	0	0
0.03	Low12	2256	1349	5	308	156	1	33	0	0	0	72	5	0	10	0	0	0	0	0	354	0	1	0	2	0	0	0	3	17	0	0	3	0	0	0	0	0	0	0	3	0	0	0	0	0	0	0	0
0.03	Low13	2256	54	272	1502	22	0	8	0	0	2	7	88	0	128	3	0	0	0	1	31	2	27	1	1	0	6	0	6	7	3	0	7	0	3	0	2	0	0	0	3	2	0	0	0	1	0	4	0
0.03	Low14	2256	1487	103	1	28	1	0	0	0	0	0	10	0	0	0	0	0	0	3	0	216	0	15	0	0	0	0	0	0	2	18	0	56	0	0	0	0	0	0	0	0	0	0	0	28	0	47	31
0.03	Low15	2256	284	61	452	3	0	0	0	0	4	2	0	0	0	1	0	0	1	1	5	0	19	0	40	0	116	0	84	21	1	0	51	0	5	39	73	0	0	0	0	107	0	0	136	0	0	0	0
0.03	Low16	2256	126	603	63	120	1	3	0	7	0	1	62	0	35	0	0	0	0	0	0	159	27	29	16	0	1	0	0	2	9	74	6	119	27	0	0	0	0	0	0	0	0	0	0	66	0	42	63
0.03	Low17	2256	630	53	134	0	0	0	1059	1	0	0	56	0	0	0	0	0	0	0	0	13	17	1	0	0	6	0	3	0	1	4	8	2	129	0	13	0	0	0	0	0	0	0	0	3	0	3	6
0.03	Low18	2256	310	850	385	13	5	0	0	0	0	0	147	0	3	1	0	0	0	0	0	60	16	4	2	0	1	0	5	3	23	23	6	18	33	0	3	1	0	0	2	4	0	0	0	14	0	17	22
0.03	Low19	2256	341	178	45	1552	0	0	118	0	1	2	3	0	31	0	0	0	10	0	0	0	9	1	9	0	3	0	2	27	2	1	1	0	0	0	0	0	0	0	0	7	0	0	0	1	0	0	1
0.03	Low2	2256	1093	249	2	679	1	1	0	0	0	0	22	0	168	0	0	0	0	1	0	1	0	0	0	0	0	158	0	0	1	0	0	0	0	0	1	0	0	0	0	0	0	0	0	0	0	0	0
0.03	Low20	2256	1012	611	0	375	1	2	284	0	0	0	22	0	1	0	0	0	29	0	0	0	3	0	0	0	0	1	0	0	8	0	1	0	0	0	0	0	0	0	0	0	0	0	0	0	0	0	0
0.03	Low3	2256	1638	84	0	1	0	0	0	0	644	0	18	0	5	0	0	0	0	0	0	0	0	0	0	0	0	15	0	0	1	0	0	0	0	0	0	0	0	0	0	0	0	0	0	0	0	0	0
0.03	Low4	2256	8	20	376	0	0	0	0	0	0	3	2	0	0	0	0	0	2	0	2	0	23	0	388	0	161	0	80	179	0	0	47	0	1	20	1	0	0	0	3	22	1	0	2	0	0	0	0
0.03	Low5	2256	635	314	52	1203	1	4	1	1	27	2	59	0	4	0	0	0	0	0	0	0	1	0	0	0	2	0	2	2	5	0	1	0	0	1	2	0	0	0	1	0	0	0	0	1	0	0	0
0.03	Low6	2256	114	1631	16	142	13	3	0	5	104	3	10	0	0	0	0	0	0	1	0	0	1	2	5	1	3	0	5	1	21	1	1	1	1	1	3	4	0	0	0	5	0	0	0	0	0	1	0
0.03	Low8	2256	1	3	0	0	0	1820	0	0	0	0	0	0	0	0	0	0	0	0	0	0	0	195	0	0	0	0	0	0	0	0	0	0	0	0	0	0	152	0	0	0	0	0	0	0	0	0	0
0.03	Low9	2256	197	547	1	24	4	58	1	854	0	0	106	0	11	0	477	0	0	0	0	0	0	13	0	0	0	0	1	0	14	0	0	0	0	0	0	0	0	0	0	0	0	0	0	0	0	0	0
[truncated: 2,209 more columns]
