# Supplementary material for: Distinct microbial assemblages associated with genetic selection for high- and low- muscle yield in rainbow trout
Source: BMC Genomics. 2020 Nov 23;21:820. doi: 10.1186/s12864-020-07204-7 (PMC7684950; doi:10.1186/s12864-020-07204-7)
Supplement: Supplementary file 6 — Additional file 6. R code. [file 12864_2020_7204_MOESM6_ESM.txt]

##############    R Code #########

library(vegan)
library(dplyr)
library(rcompanion)
library(lme4)
library(devtools)
library(pairwiseAdonis)
library(ggplot2)
library(rcompanion)
library(MASS)
library(devtools)
library(biom)
library(qiimer)
library(Tax4Fun)
library(Matrix)
library(phyloseq)
library(tidyr)
library(pheatmap)
library(RColorBrewer)
library(DESeq2)
library(lmerTest)
library(MuMIn)
library(Lahman)
library(nlme)
library(plyr)
library(car)
library(gridExtra)
library(lme4)
library(tidyverse)
library(qqplotr)

## Set working directory ############# my directory
setwd("/Users/pratimachapagain/Documents/Microbiome/muscle_yield")

#trout<-read.csv("/Users/pratimachapagain/Documents/Microbiome/muscle_yield/pratima_muscle_yield_subsample_2420_shared.csv", header = T)
data.type<-read.csv("pratima_muscle_yield_subsample_2420_shared.csv", header = T)

##### create factor for yield, date and group
yield<- as.factor(data.type$yield)
date<- as.factor(data.type$date)
Group<- as.factor(data.type$Group)
tank<- as.factor(data.type$tank)


##### Subsetting all the samples from high and low and assigned to varaible name Highmuscle_data and Lowmuscle_data
Highmuscle_data<-subset(data.type, Group %in% c("High10", "High11", "High12", "High13", "High14", "High15", "High18", "High19", "High2", "High3", "High4", "High5", "High6", "High7", "High8", "High9"))

Lowmuscle_data<-subset(data.type, Group %in% c ("Low10", "Low11", "Low12", "Low13", "Low14", "Low15", "Low16", "Low17", "Low18", "Low19", "Low2", "Low20", "Low3", "Low4", "Low5", "Low6", "Low7", "Low8", "Low9"))

###### removing 6 columns from the dataset and assigned to variable Highmuscle_data.nometa and Lowmuscle_data.nometa
Highmuscle_data.nometa<-subset(Highmuscle_data, select = -c(1:6))
Lowmuscle_data.nometa<-subset(Lowmuscle_data, select = -c(1:6))

#calculate inverse simpson diversity
Highmuscle_data.diversity<-diversity(Highmuscle_data.nometa, index = "invsimpson")
Lowmuscle_data.diversity<-diversity(Lowmuscle_data.nometa, index = "invsimpson")

Highmuscle_Lowmuscle<-c(Highmuscle_data.diversity, Lowmuscle_data.diversity)
hist(Highmuscle_Lowmuscle)
shapiro.test(Highmuscle_Lowmuscle)
#trANSFORM DATA
T_sqrt=sqrt(Highmuscle_Lowmuscle)
T_cub=sign(Highmuscle_Lowmuscle) * abs(Highmuscle_Lowmuscle)^(1/3)

shapiro.test(T_sqrt)
shapiro.test(T_cub)
hist(T_cub)

boxplot(Highmuscle_data.diversity, Lowmuscle_data.diversity, main = "alpha diversity", ylab = "InvSimpson Diversity", 
        names = c("Highmuscle", "Lowmuscle"))

########  Linear mixed Model to determine the effect of harvest day on microbiome prediction   ###################
library(dplyr)
str(data.type)
dataotus<-select(data.type, 7:2262)

#attempting to fit data to a normal distribution before using GLMM 
#fitting cubed root transformation - not a great fit
qqnorm(T_cub)
qqline(T_cub)

T_log<-(Highmuscle_Lowmuscle)
#fitting log transformation - not a great fit
hist(T_log)
qqnorm(T_log)
qqline(T_log)

#Data fit a NORMAL distribution using a Tukey's Ladder of Powers transformation
T_tuk <- transformTukey(Highmuscle_Lowmuscle, plotit=FALSE)
hist(T_tuk)
qqnorm(T_tuk)
qqline(T_tuk)
shapiro.test(T_tuk)

# Hypothesis 1: Genetic breeding line of fish (high/low muscle yield) is predicitive of microbiome
# Independent variables: genetic breeding line
# Dependent variable: alpha diversity

hist(T_tuk, main="Inverse Simpson", xlab="", breaks=10) #visualize distribution - looks pretty normally distributed!
shapiro.test(T_tuk) #test for normalcy statistically - run the Shapiro-Wilk test of normality- normally distributed data

boxplot(T_tuk ~ yield, col=c("white","lightgray"), dataotus) #visualize diversity by muscle yield
### boxplot(Highmuscle_data.diversity, Lowmuscle_data.diversity, main = "alpha diversity", ylab = "InvSimpson Diversity", 
##names = c("Highmuscle", "Lowmuscle"))


#what probability distribution best fits our data?
#normal distribution
qqp(T_tuk, "norm")
#the data are normally distributed!

#run linear mixed model - random intercept model - with alpha diversity as response variable and muscle yield as explantory variable while controlling for sampling date 
lmer2 <- lmer(T_tuk ~ yield + (1|date), data = dataotus, REML = TRUE)

summary(lmer2)
plot(lmer2)

qqnorm(resid(lmer2)) 
qqline(resid(lmer2)) #residuals fit line reasonable well - some heteroscedasticity

#Likelihood is the probability of seeing the data you collected given your model.
lmer2.null <- lmer(T_tuk ~ 1 + (1|date), data = dataotus, REML = TRUE) #create null model

#compare null model to our model
#data statistically deviate from the null
anova(lmer2, lmer2.null)

coef(lmer2)

########  Beta diversity  to test if high and low genetic lines are predictive of microbiome ############

High_low_muscle_trout_nometa<-subset(data.type, select = -c(1:6))
bray.data.type<-vegdist(High_low_muscle_trout_nometa, method="bray", na.rm=TRUE)

#######   to test the homogenity and dispersion of data by using betadisper function ################
trout.dispersion<-betadisper(bray.data.type, data.type$yield )
permutest(trout.dispersion) #no issue with dispersion of data points - good!
plot(trout.dispersion, hull = FALSE, ellipse = T, label = T)

##legend("topright", legend = c("High", "Low"), col = c("red", "black"), pch = c(1,2), pt.cex = 2.5, cex = 2)
#bray.data.type<-vegdist(High_low_muscle_trout_nometa, method="bray", na.rm=TRUE)

#permanova to test if high and low muscle yield genetic line is predictive of the microbiome

#### want to control permutations for date if you are specifically interested in yield 
trout.permanova<-adonis(bray.data.type~yield, data=data.type, permutations = 999, method='bray', strata=date)
trout.permanova
######## significant differences in microbiome on the basis of muscle yield genetic lines  ####################

####pairwise.adonis(trout[,7:2262], trout$Group )
#######   run NMDS and plot in ggplot2  ###########

BC.nMDS = metaMDS(High_low_muscle_trout_nometa, distance="bray", k=2, trymax=1000)
#################################
##### stress = 0.1255 ############
################################


#Using the scores function from vegan to extract the site scores (rows) and convert to a data.frame
data.scores<-as.data.frame(scores(BC.nMDS))
data.scores
# create a column of yield names, from the rownames of data.scores
data.scores$yield<-rownames(data.scores)
data.scores$Group<-rownames(data.scores)

#  add factor data for graphing purposes 
data.scores$yield<-yield
data.scores$Group<-Group
data.scores

#Using the scores function from vegan to extract the species scores and convert to a data.frame
species.scores<-as.data.frame(scores(BC.nMDS, "species"))

# create a column of species, from the rownames of species.scores
species.scores$species<-rownames(species.scores)

#look at the data
head(species.scores)

f1<-ggplot()+
  #geom_point(data=species.scores, aes(x=NMDS1, y=NMDS2), alpha=0.5)+
  geom_point(data=data.scores, aes(x=NMDS1, y=NMDS2, shape=, color=yield), size=2)+ scale_color_manual(values = c("High" = "#7676FF", "Low" = "#FF726F"))
  #geom_text(data=data.scores, aes(x=NMDS1, y=NMDS2, label=Group), size=3, vjust=-1)+ 
  coord_equal()+
  theme_bw()
f1


#########

##############  Harvest day effect in microbiome  prediction##########################

### Alpha and Beta diversity analysis to determine the tank effect in two genetic lines of fish  ############################################


############ Subsetting all the samples from harvest  day 1 (D_21)  and day 2 (D_22)  and assigned to varaibles

D_21<-subset(data.type, Group %in% c("High10", "High11", "High2", "High3", "High4", "High5", "High6", "High7", "High8", "High9", "Low10", "Low11", "Low12", "Low13",  "Low2", "Low3", "Low4", "Low5", "Low6", "Low8", "Low9"))


D_22<-subset(data.type, Group %in% c("High12", "High13", "High14", "High15", "High18", "High19", "Low14", "Low15", "Low16", "Low17", "Low18", "Low19", "Low20"))


D_21.nometa<-subset(D_21, select = -c(1:6))

D_22.nometa<-subset(D_22, select = -c(1:6))


D_21.diversity<-diversity(D_21.nometa, index = "invsimpson")

D_22.diversity<-diversity(D_22.nometa, index= "invsimpson")


Harvest_date.diversity<-c(D_21.diversity, D_22.diversity)
shapiro.test(Harvest_date.diversity)

type.factors= factor(rep(1:2, c(21,13)))


aov_trout<-aov(Harvest_date.diversity ~ type.factors)
summary(aov_trout)


boxplot(D_21.diversity, D_22.diversity, main = "alpha diversity", ylab = "InvSimpson Diversity", 
        names = c("D_21", "D_22"))


############## Beta diversity analysis to see if tank has effect on microbiome of host #############

Harvest_date<- as.factor(data.type$Harvest_date)
Group<- as.factor(data.type$Group)

Harvest_date_nometa<-subset(data.type, select = -c(1:6))


bray.data.type<-vegdist(Harvest_date_nometa, method="bray", na.rm=TRUE)
data.type.dispersion<-betadisper(bray.data.type, data.type$Harvest_date )

permutest(data.type.dispersion)
plot(data.type.dispersion, hull = FALSE, ellipse = T, label = T)

legend("topright", legend = c("D_21", "D_22"), col = c("red", "black"), pch = c(1,2), pt.cex = 2.5, cex = 2)
###### not significant means samples are Equally dispersed, i.e. no differences in dispersion       ###########


data.type.permanova<-adonis(bray.data.type~Harvest_date, data=data.type, permutations = 999, method='bray')
data.type.permanova
##############   significant differences between the  Harvest_date  ####################

###   Since we have only two groups, no need to do pairwise adonis ################
#pairwise.adonis(data.type[,7:2262], trout$Group )

BC.nMDS = metaMDS(Harvest_date_nometa, distance="bray", k=2, trymax=1000)

################# STRESS=0.1255 ###########

#BC.nMDS = cmdscale(Harvest_date_nometa, distance="bray", k=2, trymax=1000)
#stressplot(Harvest_date_nometa)
data.scores<-as.data.frame(scores(BC.nMDS))
data.scores
data.scores$date<-rownames(data.scores)
data.scores$Group<-rownames(data.scores)
data.scores$date<-Harvest_date
data.scores$Group<-Group
data.scores
species.scores<-as.data.frame(scores(BC.nMDS, "species"))
species.scores$species<-rownames(species.scores)
head(species.scores)
library(ggplot2)
f1<-ggplot()+
  #geom_point(data=species.scores, aes(x=NMDS1, y=NMDS2), alpha=0.5)+
  geom_point(data=data.scores, aes(x=NMDS1, y=NMDS2, shape=, color=tank), size=2)+
  #geom_text(data=data.scores, aes(x=NMDS1, y=NMDS2, label=Group), size=3, vjust=-1)+
  coord_equal()+
  theme_bw()
f1

#################   Harvest_date D_21 and D_22  Individual sample analysis  #############################


####################   D_21 ######################################3

data.type<-read.csv("subsample_2420_high_low_D21.csv", header = T)

##### create factor for yield, date and group
yield<- as.factor(data.type$yield)
Group<- as.factor(data.type$Group)


########  Beta diversity  to test if high and low genetic lines are predictive of microbiome ############

High_low_muscle_trout_nometa<-subset(data.type, select = -c(1:4))
bray.data.type<-vegdist(High_low_muscle_trout_nometa, method="bray", na.rm=TRUE)

#######   to test the homogenity and dispersion of data by using betadisper function ################
trout.dispersion<-betadisper(bray.data.type, data.type$yield )
permutest(trout.dispersion) #no issue with dispersion of data points - good!
plot(trout.dispersion, hull = FALSE, ellipse = T, label = T)

#legend("topright", legend = c("High", "Low"), col = c("red", "black"), pch = c(1,2), pt.cex = 2.5, cex = 2)


#permanova to test if high and low muscle yield genetic line is predictive of the microbiome

#### want to control permutations for date if you are specifically interested in yield 
trout.permanova<-adonis(bray.data.type~yield, data=data.type, permutations = 999, method='bray')
trout.permanova
######## significant differences in microbiome on the basis of muscle yield genetic lines  ####################


BC.nMDS = metaMDS(High_low_muscle_trout_nometa, distance="bray", k=2, trymax=1000)
#################################
##### stress = 0.116 ############
################################


#Using the scores function from vegan to extract the site scores (rows) and convert to a data.frame
data.scores<-as.data.frame(scores(BC.nMDS))
data.scores
# create a column of yield names, from the rownames of data.scores
data.scores$yield<-rownames(data.scores)
data.scores$Group<-rownames(data.scores)

#  add factor data for graphing purposes 
data.scores$yield<-yield
data.scores$Group<-Group
data.scores

#Using the scores function from vegan to extract the species scores and convert to a data.frame
species.scores<-as.data.frame(scores(BC.nMDS, "species"))

# create a column of species, from the rownames of species.scores
species.scores$species<-rownames(species.scores)

#look at the data
head(species.scores)

f1<-ggplot()+
  #geom_point(data=species.scores, aes(x=NMDS1, y=NMDS2), alpha=0.5)+
  geom_point(data=data.scores, aes(x=NMDS1, y=NMDS2, shape=, color=yield), size=2)+
  #geom_text(data=data.scores, aes(x=NMDS1, y=NMDS2, label=Group), size=3, vjust=-1)+
  coord_equal()+
  theme_bw()
f1


#####################  D_22 ##################################


data.type<-read.csv("subsample_2420_high_low_D22.csv", header = T)

##### create factor for yield, date and group
yield<- as.factor(data.type$yield)
Group<- as.factor(data.type$Group)


########  Beta diversity  to test if high and low genetic lines are predictive of microbiome ############

High_low_muscle_trout_nometa<-subset(data.type, select = -c(1:4))
bray.data.type<-vegdist(High_low_muscle_trout_nometa, method="bray", na.rm=TRUE)

#######   to test the homogenity and dispersion of data by using betadisper function ################
trout.dispersion<-betadisper(bray.data.type, data.type$yield )
permutest(trout.dispersion) #no issue with dispersion of data points - good!
plot(trout.dispersion, hull = FALSE, ellipse = T, label = T)


#permanova to test if high and low muscle yield genetic line is predictive of the microbiome

#### want to control permutations for date if you are specifically interested in yield 
trout.permanova<-adonis(bray.data.type~yield, data=data.type, permutations = 999, method='bray')
trout.permanova
######## significant differences in microbiome on the basis of muscle yield genetic lines  ####################


BC.nMDS = metaMDS(High_low_muscle_trout_nometa, distance="bray", k=2, trymax=1000)
#################################
##### stress = 0.05 ############
################################


#Using the scores function from vegan to extract the site scores (rows) and convert to a data.frame
data.scores<-as.data.frame(scores(BC.nMDS))
data.scores
# create a column of yield names, from the rownames of data.scores
data.scores$yield<-rownames(data.scores)
data.scores$Group<-rownames(data.scores)

#  add factor data for graphing purposes 
data.scores$yield<-yield
data.scores$Group<-Group
data.scores

#Using the scores function from vegan to extract the species scores and convert to a data.frame
species.scores<-as.data.frame(scores(BC.nMDS, "species"))

# create a column of species, from the rownames of species.scores
species.scores$species<-rownames(species.scores)

#look at the data
head(species.scores)

f1<-ggplot()+
  #geom_point(data=species.scores, aes(x=NMDS1, y=NMDS2), alpha=0.5)+
  geom_point(data=data.scores, aes(x=NMDS2, y=NMDS1, shape=, color=yield), size=2)+
  #geom_text(data=data.scores, aes(x=NMDS1, y=NMDS2, label=Group), size=3, vjust=-1)+
  coord_equal()+
  theme_bw()
f1


#############################    Tax4Fun Analysis ################################################################
############################################################################################################################
#### set working directory   ####################
setwd("/Users/pratimachapagain/Desktop/mothur")
#######  tax4fun uses txt file
######### subsample.shared file converted to biom format in mothur using make.biom command,   then biom file  is 
#####   then converted to txt file   ############
muscle_genus<-importQIIMEData("muscle_yield_updated.txt")
str(muscle_genus)
#dim(muscle_genus$otu_table)
#muscle_genus$otu_table[1:5,1:3]    
colnames(muscle_genus$otuTable)
# Generate KEGG ortholog list
muscle_genus_profile<-Tax4Fun(muscle_genus,"Tax4Fun_SILVA123",fctProfiling = TRUE,refProfile = "UProC",normCopyNo = FALSE)
str(muscle_genus_profile)
muscle_genus_profile$FTU
summary(muscle_genus_profile$FTU)


dim(muscle_genus_profile$Tax4FunProfile)  ####### 34 rows and 6377 columns, KEGG orthologs
muscle_genus_profile$Tax4FunProfile[1:5,1:5]
t(muscle_genus_profile$Tax4FunProfile)[1:5,1:5]# in this output, it is KEGG ortholog count in each sample
muscle_genus_KEGG_ortholog<-t(muscle_genus_profile$Tax4FunProfile)
dim(muscle_genus_KEGG_ortholog) 
write.csv(muscle_genus_KEGG_ortholog,file="updated_muscle_yield_KEGG_ortholog_rarefied.csv")


muscle_genus_path<-Tax4Fun(muscle_genus,"Tax4Fun_SILVA123",fctProfiling = FALSE,refProfile = "UProC",normCopyNo = FALSE)
str(muscle_genus_path)
muscle_genus_path$FTU
dim(muscle_genus_path$Tax4FunProfile) 
muscle_genus_path$Tax4FunProfile[1:5,1:5]
t(muscle_genus_path$Tax4FunProfile)[1:5,1:5]
sum(muscle_genus_path$Tax4FunProfile[1,])
muscle_genus_KEGG_path<-t(muscle_genus_path$Tax4FunProfile)
write.csv(muscle_genus_KEGG_path,file = "muscle_updated_KEGG_path_rarefied.csv")


## HAve a quick look at PCoA plot of KEGG ortholog profile and pathway file

genus_KEGG_ortholog<-read.csv(file = "muscle_updated_KEGG_path_rarefied2.csv",row.names = 1)
str(genus_KEGG_ortholog)
dim(genus_KEGG_ortholog)
genus_KEGG_ortholog_phy<-otu_table(as.matrix(genus_KEGG_ortholog),taxa_are_rows = TRUE)
muscle_meta<-read.csv(file = "muscle_yield_updated_meta.csv",row.names = 1)
genus_KEGG_ortholog_phy
identical (rownames(muscle_meta),sample_names(genus_KEGG_ortholog_phy))
muscle_meta_phy<-sample_data(muscle_meta)
genus_KEGG_ortholog_phy<-phyloseq(genus_KEGG_ortholog_phy,muscle_meta_phy)
genus_KEGG_ortholog_phy

#PCoA plot
genus_KEGG_ortholog_phy_bray<-vegdist(t(otu_table(genus_KEGG_ortholog_phy)),method="jaccard",binary = FALSE)
genus_KEGG_ortholog_phy_PCoA<-ordinate(genus_KEGG_ortholog_phy,method = "PCoA", genus_KEGG_ortholog_phy_bray)

plot_ordination(genus_KEGG_ortholog_phy, genus_KEGG_ortholog_phy_PCoA, type = "samples", axes = 1:2,
                color = "Yield", shape = NULL, label = NULL, title = NULL,
                justDF = FALSE)

genus_KEGG_path<-read.csv(file = "muscle_updated_KEGG_path_rarefied2.csv",row.names = 1)
dim(genus_KEGG_path)
str(genus_KEGG_path)
genus_KEGG_path_phy<-otu_table(as.matrix(genus_KEGG_path),taxa_are_rows = TRUE)
muscle_meta<-read.csv(file = "muscle_yield_updated_meta.csv",row.names = 1)
genus_KEGG_path_phy
identical (rownames(muscle_meta),sample_names(genus_KEGG_path_phy))
muscle_meta_phy<-sample_data(muscle_meta)
genus_KEGG_path_phy<-phyloseq(genus_KEGG_path_phy,muscle_meta_phy)
genus_KEGG_path_phy
genus_KEGG_path_phy_bray<-vegdist(t(otu_table(genus_KEGG_path_phy)),method="jaccard",binary = FALSE)
genus_KEGG_path_phy_PCoA<-ordinate(genus_KEGG_path_phy,method = "PCoA",genus_KEGG_path_phy_bray)

plot_ordination(genus_KEGG_ortholog_phy, genus_KEGG_ortholog_phy_PCoA, type = "samples", axes = 1:2,
                color = "Yield", shape = NULL, label = NULL, title = NULL,
                justDF = FALSE)


##  Gene profile and KEGG pathway analysis - rarefied and normalized
# Generate KEGG ortholog list
muscle_genus_profile<-Tax4Fun(muscle_genus,"Tax4Fun_SILVA123",fctProfiling = TRUE,refProfile = "UProC",normCopyNo = TRUE)
str(muscle_genus_profile)
genus_profile$FTU
dim(muscle_genus_profile$Tax4FunProfile) 
muscle_genus_profile$Tax4FunProfile[1:5,1:5]
t(muscle_genus_profile$Tax4FunProfile)[1:5,1:5]# in this output, it is KEGG ortholog count in each sample
muscle_genus_KEGG_ortholog<-t(muscle_genus_profile$Tax4FunProfile)
dim(muscle_genus_KEGG_ortholog) 
write.csv(muscle_genus_KEGG_ortholog,file="muscle_updated_genus_KEGG_ortholog_rarefied_and_norm.csv")


muscle_genus_path<-Tax4Fun(muscle_genus,"Tax4Fun_SILVA123",fctProfiling = FALSE,refProfile = "UProC",normCopyNo = TRUE)
str(muscle_genus_path)
muscle_genus_path$FTU
dim(muscle_genus_path$Tax4FunProfile) # 5 rows and 279 columns - pathways
muscle_genus_path$Tax4FunProfile[1:5,1:5]
t(muscle_genus_path$Tax4FunProfile)[1:5,1:5]
sum(muscle_genus_path$Tax4FunProfile[1,])
muscle_genus_KEGG_path<-t(muscle_genus_path$Tax4FunProfile)
write.csv(genus_KEGG_path,file = "muscle_updated_genus_KEGG_path_rarefied_and_norm.csv")


#HAve a quick look at PCoA plot of KEGG ortholog profile and pathway file


muscle_genus_KEGG_ortholog<-read.csv(file = "muscle_updated_genus_KEGG_ortholog_rarefied_and_norm.csv",row.names = 1)
str(muscle_genus_KEGG_ortholog)
dim(muscle_genus_KEGG_ortholog)
muscle_genus_KEGG_ortholog_phy<-otu_table(as.matrix(muscle_genus_KEGG_ortholog),taxa_are_rows = TRUE)
muscle_meta<-read.csv(file = "muscle_yield_updated_meta.csv",row.names = 1)
muscle_genus_KEGG_ortholog_phy
identical (rownames(muscle_meta),sample_names(muscle_genus_KEGG_ortholog_phy))
muscle_meta_phy<-sample_data(muscle_meta)
muscle_genus_KEGG_ortholog_phy<-phyloseq(muscle_genus_KEGG_ortholog_phy,muscle_meta_phy)
muscle_genus_KEGG_ortholog_phy

#PCoA plot
muscle_genus_KEGG_ortholog_phy_bray<-vegdist(t(otu_table(muscle_genus_KEGG_ortholog_phy)),method="jaccard",binary = FALSE)
muscle_genus_KEGG_ortholog_phy_PCoA<-ordinate(muscle_genus_KEGG_ortholog_phy,method = "PCoA", muscle_genus_KEGG_ortholog_phy_bray)
plot_ordination(genus_KEGG_ortholog_phy, genus_KEGG_ortholog_phy_PCoA, type = "samples", axes = 1:2,
                color = "Yield", shape = NULL, label = NULL, title = NULL,
                justDF = FALSE)

## KEGG pathway
muscle_genus_KEGG_path<-read.csv(file = "muscle_updated_genus_KEGG_path_rarefied_and_norm.csv",row.names = 1)
dim(muscle_genus_KEGG_path)
muscle_genus_KEGG_path[1:5,1:5]
str(muscle_genus_KEGG_path)
muscle_genus_KEGG_path_phy<-otu_table(as.matrix(muscle_genus_KEGG_path),taxa_are_rows = TRUE)
muscle_meta<-read.csv(file = "muscle_yield_updated_meta.csv",row.names = 1)
muscle_genus_KEGG_path_phy
identical (rownames(muscle_meta),sample_names(muscle_genus_KEGG_path_phy))
muscle_meta_phy<-sample_data(muscle_meta)
muscle_genus_KEGG_path_phy<-phyloseq(muscle_genus_KEGG_path_phy,muscle_meta_phy)
muscle_genus_KEGG_path_phy

muscle_genus_KEGG_path_phy_bray<-vegdist(t(otu_table(muscle_genus_KEGG_path_phy)),method="jaccard",binary = FALSE)
muscle_genus_KEGG_path_phy_PCoA<-ordinate(muscle_genus_KEGG_path_phy,method = "PCoA", muscle_genus_KEGG_path_phy_bray)
plot_ordination(genus_KEGG_ortholog_phy, genus_KEGG_ortholog_phy_PCoA, type = "samples", axes = 1:2,
                color = "Yield", shape = NULL, label = NULL, title = NULL,
                justDF = FALSE)


## DEseq analysis using log2fold change and wald test as well as adj p_value
muscle_genus_KEGG_path<-read.csv(file = "muscle_updated_KEGG_path_rarefied.csv",row.names = 1)
dim(muscle_genus_KEGG_path)
muscle_genus_KEGG_path[1:5,1:5]
rownames(muscle_genus_KEGG_path)<-separate(data.frame(KOlist=rownames(genus_KEGG_path)),col=KOlist,into=c("KO","Path"),sep = ";")[,2]
muscle_genus_KEGG_path[1:5,1:5]
muscle_meta[1:2,1:2]

## Based on the comparison, subset path count and muscle_meta to corresponding samples using subset function
# ------------High vs Low samples------------
muscle_path<-round(as.matrix(muscle_genus_KEGG_path*1000000),digits = 0)   ######## to convert data to integer
dim(muscle_path)
all(colnames(muscle_path)==rownames(muscle_meta))
library(DESeq2)
path_ds<-DESeqDataSetFromMatrix(countData = muscle_path,
                                colData = muscle_meta,
                                design = ~ Yield)
#muscle_path[0:5,0:5]
path_ds
#muscle_meta[0:2]
colnames(muscle_path)
rownames(muscle_meta)

path_ds<-DESeq(path_ds,fitType = "local")
High_vs_Low_path_res<-results(path_ds)
High_vs_Low_path_res
resultsNames(High_vs_Low_path_res)
sort_High_vs_Low_path_res<-High_vs_Low_path_res[order(High_vs_Low_path_res$pvalue,na.last = NA),]
sig_High_vs_Low_path_res<-sort_High_vs_Low_path_res[sort_High_vs_Low_path_res$padj<=0.01,]
dim(sig_High_vs_Low_path_res)
sig_High_vs_Low_path_res$log2FoldChange
#sig_High_vs_Low_path_res@rownames
sig_High_vs_Low_path_res[0:5,0:5]
sig_High_vs_Low_path_res


## Heatmap using only significant KEGG path  --- 

all_sig_path_list<-data.frame(num=1:92,path=unique(c(sig_High_vs_Low_path_res@rownames)))
all_sig_path_list
rownames(all_sig_path_list)<-all_sig_path_list$path
all_sig_path_list 
match(rownames(all_sig_path_list),rownames(muscle_path))
# extract pathways significantly different between muscle yield
all_sig_path<-muscle_path[match(rownames(all_sig_path_list),rownames(muscle_path)),]

#write.csv(all_sig_path,file = "KEGG_pathways_for_heatmap.csv")

####  make a new csv file with interested pathways only  #############

data <- read.csv ("KEGG3_pathways_for_heatmap.csv", comment.char="#")
rnames <- data[,1]    
mat_data <- data.matrix(data[,2:ncol(data)])
rownames(mat_data) <- rnames 
tiff('muscle_path_heatmap.tiff', units="in", width=18, height=14, res=300)
muscle_path_heatmap<-pheatmap(mat_data,
                              color = colorRampPalette(rev(brewer.pal(n = 11, name =
                                                                        "RdYlBu")))(100),
                              cluster_rows = TRUE,
                              show_rownames = TRUE,
                              cluster_cols =TRUE,
                              annotation_col=muscle_meta[,c(1,2)], scale="row",
                              clustering_distance_rows = 'euclidean',
                              clustering_distance_cols = 'euclidean',
                              border_color = NA,
                              labels_row  = NULL,
                              cellwidth = 10, 
                              cellheight = 10,
                              
                              legend = FALSE
)
#muscle_path_heatmap<-pheatmap(mat_data,color = colorRampPalette(rev(brewer.pal(n = 11, name ="RdYlBu")))(100),cluster_rows = TRUE,show_rownames = TRUE,cluster_cols =TRUE,annotation_col=muscle_meta[,c(1,2)], scale="row",clustering_distance_rows = 'euclidean',clustering_distance_cols = 'euclidean',border_color = NA)


muscle_path_heatmap<-pheatmap(mat_data,color = colorRampPalette(rev(brewer.pal(n = 11, name =
                                                                                 "RdYlBu")))(100),cluster_rows = TRUE,show_rownames = TRUE,cluster_cols =TRUE,annotation_col=muscle_meta[,c(1,2)], scale="row",clustering_distance_rows = 'euclidean',clustering_distance_cols = 'euclidean',border_color = NA,cellwidth = 10, 
                              cellheight = 10,)
#########   To adjust figure legend  ################
library(grid)
grid.ls(grid.force())  
grid.gedit("GRID.text.604", gp = gpar(col="white"))
grid.gedit("GRID.rect.605", gp = gpar(fill="white"))
grid.gedit("GRID.text.606", gp = gpar(col="white"))


#grid.gedit("GRID.rect.427", gp = gpar(col="white"))
#grid.gedit("GRID.text.428", gp = gpar(col="white"))
#grid.gedit("GRID.rect.406", gp = gpar(col="white"))


###########   Relative abundance at different levels #############


library(tidyverse)
library(dplyr)
library(broom)
library(purrr)

library(readxl)
get_metadata <- function() {
  metadata <- read_csv(file="metadata1.csv")
  metadata <- mutate(metadata, Sample = factor(Sample, levels=c("High", "Low")))
}
taxonomy <- read_tsv(file="191030_muscle_yield.taxonomy")%>%
  rename_all(tolower)


taxonomy %>%
  mutate(taxonomy=str_replace_all(string=taxonomy, pattern="\\(\\d*\\)", replacement="")) %>%
  filter(str_detect(taxonomy, pattern="\\(")) %>%
  select(taxonomy)


taxonomy <- read_tsv(file="191030_muscle_yield.taxonomy") %>%
  rename_all(tolower) %>%
  mutate(taxonomy=str_replace_all(string=taxonomy, pattern="\\(\\d*\\)", replacement="")) %>%
  mutate(taxonomy=str_replace_all(string=taxonomy, pattern=";$", replacement="")) %>%
  separate(taxonomy, into=c("kingdom", "phylum", "class", "order", "family", "genus"), sep=";")

otu_data <- read_csv("subsample_shared_muscle_yield.csv", col_types=cols(Sample=col_character()))%>%
  pivot_longer(cols=-Sample, names_to="otu", values_to="count")%>%
  group_by(Sample)%>%
  summarize(n=sum(count))%>%
  summary()

otu_data <- read_csv("subsample_shared_muscle_yield.csv", col_types=cols(Sample=col_character()))%>%
  pivot_longer(cols=-Sample, names_to="otu", values_to="count")%>%
  group_by(Sample)%>%
  mutate(rel_abund=count/43560)


agg_phylum_data <-inner_join(otu_data, taxonomy, by="otu")%>%
  group_by(Sample, phylum)%>%
  summarize(agg_rel_abund= sum(rel_abund))%>%
  #inner_join(., get_metadata())%>%
  ungroup()


top_phyla <- agg_phylum_data %>%
  group_by(phylum) %>%
  summarize(median=median(agg_rel_abund)) %>%
  arrange((desc(median))) %>% # keep this so that the phyla are sorted properly
  top_n(5, median) %>%
  pull(phylum) # use pull to convert the names from a data frame to a vector of names


##########################################################################

agg_phylum_data %>%
  filter(phylum %in% top_phyla) %>%
  mutate(phylum=factor(phylum, levels=top_phyla)) %>%
  ggplot(aes(x=phylum, y=agg_rel_abund, color=Sample)) +
  geom_boxplot() +
  scale_color_manual(name=NULL,
                     values=c("black", "blue"),
                     breaks=c("High", "Low"),
                     labels=c("High", "Low")) +
  labs(title="There are no obvious phylum-level differences between the\ngenetic line",
       x=NULL,
       y="Relative abundance") +
  theme_classic()


agg_phylum_data %>%
  filter(phylum %in% top_phyla) %>%
  mutate(phylum=factor(phylum, levels=top_phyla)) %>%
  ggplot(aes(x=phylum, y=agg_rel_abund, color=yield)) +
  geom_boxplot(width=5, height=10) +
  scale_color_manual(name=NULL,
                     values=c("black", "blue"),
                     breaks=c("High", "Low"),
                     labels=c("High", "Low")) +
  labs(title="There are  phylum-level differences between the\ngenetic lines",
       x=NULL,
       y="Relative abundance") +
  theme_classic()


###  For stack plot ###################

library(tidyverse)
library(RColorBrewer)
library(colorRamps)
#getPalette = colorRampPalette(brewer.pal(9, "Set1"))

p <- ggplot(data=agg_phylum_data, aes(x=Sample, y=agg_rel_abund, fill=phylum))
p + geom_bar(aes(), stat="identity", position="stack") + theme(legend.position="bottom") + guides(fill=guide_legend(nrow=5))

### This gave me what I was looking for. Agreed that the box plot may often be a better choice.


library(broom)
library(purrr)

phylum_tests <- agg_phylum_data %>%
  nest(sample_data = c(-phylum)) %>%
  mutate(test=map(sample_data, ~tidy(kruskal.test(agg_rel_abund~Sample, data=.)))) %>%
  unnest(test)
phylum_tests <- agg_phylum_data %>%
  nest(sample_data = c(-phylum)) %>%
  mutate(test=map(sample_data, ~tidy(kruskal.test(agg_rel_abund~Sample, data=.)))) %>%
  unnest(test) %>%
  mutate(p.value.adj=p.adjust(p.value, method="BH")) %>%
  arrange(p.value.adj) %>%
  
  sig_phyla <- phylum_tests %>%
  filter(p.value.adj <= 0.05) %>%
  pull(phylum)


sig_abund_deep <- agg_deep_data %>%
  filter(taxonomy %in% sig_deep) %>%
  group_by(taxonomy) %>%
  summarize(mean=mean(agg_rel_abund)) %>%
  arrange(desc(mean)) %>% pull(taxonomy)


agg_phylum_data %>%
  filter(phylum %in% sig_phyla) %>%
  mutate(phylum=factor(phylum, levels=sig_phyla)) %>%
  mutate(agg_rel_abund=agg_rel_abund+1/21000) %>%
  ggplot(aes(x=phylum, y=agg_rel_abund, color=Sample)) +
  geom_hline(yintercept=1/10530, color="gray") +
  geom_boxplot() +
  scale_color_manual(name=NULL,
                     values=c("black", "blue"),
                     breaks=c("High", "Low"),
                     labels=c("High", "Low")) +
  labs(title=" phyla  significantly associated with muscle yield genetic line",
       x=NULL,
       y="Relative abundance (%)") +
  scale_y_log10(breaks=c(1e-4, 1e-3, 1e-2, 1e-1, 1), labels=c(1e-2, 1e-1, 1, 10, 100)) +
  theme_classic()


write.csv(phylum_tests, file= "Relative_abundance_phylum.csv")


agg_phylum_data %>%
  filter(phylum %in% sig_phyla) %>%
  mutate(phylum=factor(phylum, levels=sig_phyla)) %>%
  mutate(agg_rel_abund=agg_rel_abund+1/43560) %>%
  ggplot(aes(x=phylum, y=agg_rel_abund, color=Sample)) +
  geom_hline(yintercept=1/43560, color="gray") +
  geom_boxplot() +
  scale_color_manual(name=NULL,
                     values=c("Darkgreen", "Orange"),
                     breaks=c("High", "Low"),
                     labels=c("High", "Low")) +
  labs(title="Two phyla are significantly associated with disease progression",
       x=NULL,
       y="Relative abundance (%)") +
  #scale_y_log10(breaks=c(1e-4, 1e-3, 1e-2, 1e-1, 1), labels=c(1e-2, 1e-1, 1, 10, 100)) +
  theme_classic()


#############################  Genus #######
library(tidyverse)
library(dplyr)
library(broom)
library(purrr)

library(readxl)
get_metadata <- function() {
  metadata <- read_csv(file="metadata1.csv")
  
  
}
taxonomy <- read_tsv(file="191030_muscle_yield.taxonomy")%>%
  rename_all(tolower)


taxonomy %>%
  mutate(taxonomy=str_replace_all(string=taxonomy, pattern="\\(\\d*\\)", replacement="")) %>%
  filter(str_detect(taxonomy, pattern="\\(")) %>%
  select(taxonomy)


taxonomy <- read_tsv(file="191030_muscle_yield.taxonomy") %>%
  rename_all(tolower) %>%
  mutate(taxonomy=str_replace_all(string=taxonomy, pattern="\\(\\d*\\)", replacement="")) %>%
  mutate(taxonomy=str_replace_all(string=taxonomy, pattern=";$", replacement="")) %>%
  separate(taxonomy, into=c("kingdom", "phylum", "class", "order", "family", "genus"), sep=";")

otu_data <- read_csv("subsample_shared_muscle_yield.csv", col_types=cols(Sample=col_character()))%>%
  pivot_longer(cols=-Sample, names_to="otu", values_to="count")%>%
  group_by(Sample)%>%
  summarize(n=sum(count))%>%
  summary()

otu_data <- read_csv("subsample_shared_muscle_yield.csv", col_types=cols(Sample=col_character()))%>%
  pivot_longer(cols=-Sample, names_to="otu", values_to="count")%>%
  group_by(Sample)%>%
  mutate(rel_abund=count/43560)


agg_genus_data <-inner_join(otu_data, taxonomy, by="otu")%>%
  group_by(Sample, genus)%>%
  summarize(agg_rel_abund= sum(rel_abund))%>%
  inner_join(., get_metadata())%>%
  ungroup()


top_genus <- agg_genus_data %>%
  group_by(genus) %>%
  summarize(median=median(agg_rel_abund)) %>%
  arrange((desc(median))) %>% # keep this so that the phyla are sorted properly
  top_n(5, median) %>%
  pull(genus) # use pull to convert the names from a data frame to a vector of names


agg_genus_data %>%
  filter(genus %in% top_phyla) %>%
  mutate(genus=factor(genus, levels=top_phyla)) %>%
  ggplot(aes(x=genus, y=agg_rel_abund, color=Sample)) +
  geom_boxplot() +
  scale_color_manual(name=NULL,
                     values=c("black", "blue"),
                     breaks=c("High", "Low"),
                     labels=c("High", "Low")) +
  labs(title="There are no obvious phylum-level differences between the\ngenetic line",
       x=NULL,
       y="Relative abundance") +
  theme_classic()


agg_genus_data %>%
  filter(genus %in% top_genus) %>%
  mutate(genus=factor(genus, levels=top_genus)) %>%
  ggplot(aes(x=genus, y=agg_rel_abund, color=Sample)) +
  geom_boxplot() +
  scale_color_manual(name=NULL,
                     values=c("black", "blue"),
                     breaks=c("High", "Low"),
                     labels=c("High", "Low")) +
  labs(title="There are no obvious phylum-level differences between the\ndiagnosis groups",
       x=NULL,
       y="Relative abundance") +
  theme_classic()


library(broom)
library(purrr)

genus_tests <- agg_genus_data %>%
  nest(sample_data = c(-genus)) %>%
  mutate(test=map(sample_data, ~tidy(kruskal.test(agg_rel_abund~Sample, data=.)))) %>%
  unnest(test)
genus_tests <- agg_genus_data %>%
  nest(sample_data = c(-genus)) %>%
  mutate(test=map(sample_data, ~tidy(kruskal.test(agg_rel_abund~Sample, data=.)))) %>%
  unnest(test) %>%
  mutate(p.value.adj=p.adjust(p.value, method="BH")) %>%
  arrange(p.value.adj)

sig_genus <- genus_tests %>%
  filter(p.value.adj <= 0.05) %>%
  pull(genus)


write.csv(genus_tests, file= "Relative_abundance_genus.csv")


dev.off()
