# Supplementary material for: Distinct microbial assemblages associated with genetic selection for high- and low- muscle yield in rainbow trout
Source: BMC Genomics. 2020 Nov 23;21:820. doi: 10.1186/s12864-020-07204-7 (PMC7684950; doi:10.1186/s12864-020-07204-7)
Supplement: Supplementary file 7 — Additional file 7. Statistical analysis results from alpha and beta diversity analysis. [file 12864_2020_7204_MOESM7_ESM.xlsx]

## Sheet: Sheet1
Statistical Results
Statistical differences between muscle yield between ARS-FY-H and ARS-FY-L genetic lines
Mann-Whitney U test
Table Analyzed	Data 1
Column B	Low
vs.	vs.
Column A	High
Mann Whitney test
P value	0.0029
Exact or approximate P value?	Exact
P value summary	**
Significantly different (P < 0.05)?	Yes
Alpha diversity- ARS-FY-H and ARS-FY-L genetic lines
Linear Mixed model using tank as a random effect
	Df	AIC	BIC	logLik	deviance	Chisq	Df	Pr(>Chisq)
lmer2.null	3	-31.893	-27.313	18.946	-37.893
lmer2	4	-44.011	-37.906	26.006	-52.011	14.118	1	0.0001717	***
Beta diversity- ARS-FY-H Vs ARS-FY-L
	Df	SumsOfSqs	MeanSqs	F.Model	R2	Pr(>F)
Sample source(High Vs Low)	1	1.5077	1.50771	4.6893	0.11815	0.002
Residuals	35	11.2533	0.32152	0.88185
Total	36	12.761	1
							.
Beta diversity based on harvest day in high and low muscle yield genetic lines
Sample source	Df	SumsOfSqs	MeanSqs	F.Model	R2	Pr(>F)
Group	1	1.7583	1.75828	8.2459	0.37067	0.002	**
Residuals	14	2.9852	0.21323	0.62933
Total	15	4.7435	1
Beta diversity based on harvset day2 in high and low muscle yield genetic lines (D_22)
Sample source	Df	SumsOfSqs	MeanSqs	F.Model	R2	Pr(>F)
yield	3	2.0144	0.67147	1.9436	0.13614	0.004	**
Residuals	37	12.7827	0.34548	0.86386
Total	40	14.7971	1
Beta diversity based on harvest day1 in high and low muscle yield genetic lines (D_21)
Sample source	Df	SumsOfSqs	MeanSqs	F.Model	R2	Pr(>F)
Group	1	1.5502	1.55018	5.8058	0.23405	0.001	***
Residuals	19	5.0731	0.26701	0.76595
Total	20	6.6233	1
